# Supplementary material for: The impact of the single exit price policy on a basket of generic medicines in South Africa, using a time series analysis from 1999 to 2014
Source: PLoS One. 2019 Jul 31;14(7):e0219690. doi: 10.1371/journal.pone.0219690 (PMC6668780; doi:10.1371/journal.pone.0219690)
Supplement: S1 Table — (XLSX) [file pone.0219690.s001.xlsx]

## Sheet: Sheet1
num	drug_group	dosage	type	drug_name	NAPPI	FORM	Pack Size	1999	Unit Price 2004	USD Unit Price	2000	Unit Price 2004	USD Unit Price	2001	Unit Price 2004	USD Unit Price	2002	Unit Price 2004	USD Unit Price	2003	Unit Price 2004	USD Unit Price	2004	Unit Price 2004	USD Unit Price	2005	UP/2005	USD/2005	2006	UP/2006	USD/2006	2007	UP/2007	USD/2007	2008	UP/2008	USD/2008	2009	UP/2009	USD/2009	2010	UP/2010	USD/2010	2011	UP/2011	USD/2011	2012	UP/2012	USD/2012
1	Salbutamol	2mg/5mls	Original	Ventolin_1	775274	SYR	200																43.49	0.21745	0	43.49	0.21745	0	38.04	0.1902	0	45.75	0.22875	0	45.75	0.22875	0	45.75	0.22875	0	45.75	0.22875	0	45.75	0.22875	0	46.73	0.23365	0
			Generic	Asthavent	824186	SYR	100	7.77	0.0777	0	7.77	0.0777	0	7.77	0.0777	0	7.77	0.0777	0	7.77	0.0777	0	7.59	0.0759	0	7.59	0.0759	0	7.59	0.0759	0	7.93	0.0793	0	8.45	0.0845	0	9.56	0.0956	0	10.21	0.1021	0	10.21	0.1021	0	10.43	0.1043	0
			Generic	Venteze	775452	SYR	100	7.77	0.0777	0	7.77	0.0777	0	7.77	0.0777	0	9.85	0.0985	0	9.85	0.0985	0	7.89	0.0789	0	7.89	0.0789	0	7.89	0.0789	0	8.3	0.083	0	8.84	0.0884	0	8.76	0.0876	0	9.41	0.0941	0	9.41	0.0941	0	9.61	0.0961	0
			Generic	Vari-Salbutamol	700920	SYR	100													9.85	0.0985	0	7.35	0.0735	0	Withdrawn
			Original	Ventolin_2	775274	Syr	150	28.27	0.188467	0	30.38	0.202533	0	33.42	0.2228	0	36.09	0.2406	0	38.26	0.255067	0	Withdrawn
2	Glibenclamide	5mg	Original	Daonil	717452	TAB	100	244.78	2.4478	0	279.05	2.7905	0	279.05	2.7905	0	306.95	3.0695	0	346.85	3.4685	0	300.33	3.0033	0	300.33	3.0033	0	300.33	3.0033	0	315.94	3.1594	0	336.47	3.3647	0	380.88	3.8088	0	409.07	4.0907	0	409.07	4.0907	0	417.83	4.1783	0
			Generic	Glycomin	729361	TAB	100	92.21	0.9221	0	92.21	0.9221	0	95.9	0.959	0	126.76	1.2676	0	133.08	1.3308	0	60.5	0.605	0	60.5	0.605	0	60.5	0.605	0	63.65	0.6365	0	67.79	0.6779	0	23.29	0.2329	0	23.29	0.2329	0	18.87	0.1887	0	18.42	0.1842	0
			Generic	Bio-Glibenclamine	827053	TAB	500	140	0.28	0	167.83	0.33566	0	167.83	0.33566	0	218.2	0.4364	0	100.14	0.20028	0	78.63	0.15726	0	78.63	0.15726	0	78.63	0.15726	0	72.33	0.14466	0	72.33	0.14466	0	81.84	0.16368	0	87.9	0.1758	0	87.9	0.1758	0	89.78	0.17956	0
			Generic	Sandoz-Glibenciamine	781258	TAB	30	26.2	0.873333	0	28.3	0.943333	0	31.62	1.054	0	40.91	1.36367	0	40.91	1.36367	0	4.34	0.144667	0	4.34	0.144667	0	4.34	0.144667	0	4.57	0.152333	0	4.86	0.162	0	5.51	0.183667	0	5.68	0.189333	0	5.68	0.189333	0	5.78	0.192667	0
3	Atenolol	50mg	Original	Tenormin	769584	TAB	30	77.82	2.594	0	85.61	2.85367	0	101.93	3.39767	0	122.21	4.07367	0	128.32	4.27733	0	110.09	3.66967	0	110.09	3.66967	0	110.09	3.66967	0	115.81	3.86033	0	123.34	4.11133	0	139.62	4.654	0	149.96	4.99867	0	149.96	4.99867	0	153.17	5.10567	0
			Generic	TenBloka	786187	TAB	28	32.84	1.17286	0	31.44	1.12286	0	33.5	1.19643	0	33.5	1.19643	0	33.5	1.19643	0	PACK SIZE CHANGE
			Generic	Hexa Bloka	806889	TAB	30	32.8	1.09333	0	32.8	1.09333	0	35.1	1.17	0	38	1.26667	0	38	1.26667	0	13.8	0.46	0	13.8	0.46	0	13.8	0.46	0	14.52	0.484	0	15.46	0.515333	0	17.5	0.583333	0	18.79	0.626333	0	18.79	0.626333	0	19.2	0.64	0
			Generic	Sandoz-Atenolol	787892	TAB	30	32.8	1.09333	0	33.68	1.12267	0	36.04	1.20133	0	39.47	1.31567	0	30.63	1.021	0	11.5	0.383333	0	11.5	0.383333	0	11.5	0.383333	0	12.09	0.403	0	12.87	0.429	0	14.57	0.485667	0	15.03	0.501	0	15.03	0.501	0	15.29	0.509667	0
			Generic	Ten Bloka	786187	TAB	30		1.17286	0		1.11229	0	XXX	1.19643	0	39.45	1.315	0	37.99	1.26633	0	21.35	0.711667	0	21.35	0.711667	0	21.35	0.711667	0	22.46	0.748667	0	23.92	0.797333	0	27.08	0.902667	0	29.08	0.969333	0	29.08	0.969333	0	29.71	0.990333	0
4	Captopril	25 mg	Original	Capoten	712353	TAB	60	127.26	2.121	0	127.26	2.121	0	127.26	2.121	0	136	2.26667	0	134.54	2.24233	0	134.54	2.24233	0	134.54	2.24233	0	134.54	2.24233	0	140.79	2.3465	0	148.61	2.47683	0	148.61	2.47683	0	DISC
			Generic	Zapto	839779	TAB	60	50.88	0.848	0	50.88	0.848	0	48	0.8	0	55.44	0.924	0	47.71	0.795167	0	18.35	0.305833	0	14.74	0.245667	0	14.74	0.245667	0	15.51	0.2585	0	16.52	0.275333	0	18	0.3	0	19.33	0.322167	0	19.33	0.322167	0	19.75	0.329167	0
			Generic	Capto-Hexal	837636	TAB	60	77.15	1.28583	0	77.15	1.28583	0	77.15	1.28583	0	46.08	0.768	0	46.08	0.768	0	18.4	0.306667	0	18.4	0.306667	0	18.4	0.306667	0	19.36	0.322667	0	20.62	0.343667	0	23.34	0.389	0	25.07	0.417833	0	25.07	0.417833	0	25.6	0.426667	0
			Generic	Mylan-Captopril	852619	TAB	60	57.78	0.963	0	57.78	0.963	0	57.78	0.963	0	47.9	0.798333	0	47.9	0.798333	0	8.54	0.142333	0	8.54	0.142333	0	8.54	0.142333	0	8.98	0.149667	0	9.56	0.159333	0	10.82	0.180333	0	11.63	0.193833	0	11.63	0.193833	0	11.88	0.198	0
5	Simvastatin	20 mg	Original	Zocor	783978	TAB	28	261.55	9.34107	0	225.49	8.05321	0	225.49	8.05321	0	225.49	8.05321	0	117.35	4.19107	0	100.46	3.58786	0	100.46	3.58786	0	100.46	3.58786	0	100.46	3.58786	0	60	2.14286	0	59	2.10714	0	59	2.10714	0	59	2.10714	0	60.26	2.15214	0
			Generic	Arrow Simvastatin	707090	TAB	30																						71.73	2.391	0	75.46	2.51533	0	64.11	2.137	0	64.2	2.14	0	32.9	1.09667	0	28.2	0.94	0	28.2	0.94	0
			Generic	Michol	710869	TAB	30																												35	1.16667	0	39.62	1.32067	0	39.62	1.32067	0	39.62	1.32067	0	40.47	1.349	0
			Generic	Simvotin	703526	TAB	28																43.6	1.55714	0	72.86	2.60214	0	62.64	2.23714	0	69.92	2.49714	0	57.06	2.03786	0	37.01	1.32179	0	26.37	0.941786	0	26.37	0.941786	0	26.93	0.961786	0
6	Amitriptyline	25 mg	Original	Tryptanol	772860	TAB	100	169.41	1.6941	0	183.81	1.8381	0	202.19	2.0219	0	242.63	2.4263	0	220.93	2.2093	0	220.93	2.2093	0	220.93	2.2093	0	220.93	2.2093	0	220.93	2.2093	0	220.93	2.2093	0	220.93	2.2093	0	220.93	2.2093	0	220.93	2.2093	0	225.66	2.2566	0
			Generic	Trepiline	771996	TAB	100	67.95	0.6795	0	71.31	0.7131	0	91.52	0.9152	0	106.76	1.0676	0	106.69	1.0669	0	57.02	0.5702	0	57.02	0.5702	0	57.02	0.5702	0	51.55	0.5155	0	54.9	0.549	0	62.15	0.6215	0	66.75	0.6675	0	66.75	0.6675	0	68.18	0.6818	0
			Generic	Sandoz-Amitripyline	784230	TAB	100	67.9	0.679	0	77	0.77	0	91.52	0.9152	0	101.42	1.0142	0	95	0.95	0	42.74	0.4274	0	42.74	0.4274	0	42.74	0.4274	0	44.91	0.4491	0	47.82	0.4782	0	44.9	0.449	0	46.29	0.4629	0	46.29	0.4629	0	47.12	0.4712	0
			Generic	Gulf Amitripyline	718746	TAB	500
7	Ciprofloxacin	500 mg	Original	Ciprobay	786403	TAB	10	171.5	17.15	0	171.5	17.15	0	185.05	18.505	0	138.01	13.801	0	138.01	13.801	0	86.04	8.604	0	86.04	8.604	0	86.04	8.604	0	90.52	9.052	0	96.4	9.64	0	109.13	10.913	0	117.21	11.721	0	117.21	11.721	0	119.72	11.972	0
			Generic	Ciprol	704775	TAB	10																			17.63	1.763	0	13.5	1.35	0	14	1.4	0	14.91	1.491	0	16.88	1.688	0	18.13	1.813	0	18.13	1.813	0	15.9	1.59	0
			Generic	Cifloc	893955	TAB	10							166.55	16.655	0	102.32	10.232	0	54.89	5.489	0	13.5	1.35	0	13.5	1.35	0	14.85	1.485	0	14.85	1.485	0	15.82	1.582	0	17.9	1.79	0	19.23	1.923	0	19.23	1.923	0	19.64	1.964	0
			Generic	Ciploxx	702379	TAB	10													54.93	5.493	0	17.63	1.763	0	17.63	1.763	0	17.63	1.763	0	18.41	1.841	0	19.61	1.961	0	22.2	2.22	0	23.69	2.369	0	22.69	2.269	0	24.19	2.419	0
			Generic	Cifran	892147	TAB	10							157.27	15.727	0	102	10.2	0	54.94	5.494	0	29.06	2.906	0	29.06	2.906	0	29.06	2.906	0	14.74	1.474	0	14.7	1.47	0	16.64	1.664	0	17.87	1.787	0	17.87	1.787	0	10	1	0
8	Co-Trimoxazole	8+40 mg/ml	Original	Bactrim	706434	TAB	20	49.52	2.476	0	52.99	2.6495	0	67.32	3.366	0	74.23	3.7115	0	74.23	3.7115	0	43.9	2.195	0	43.9	2.195	0	43.9	2.195	0	43.9	2.195	0	46.75	2.3375	0	52.92	2.646	0	56.84	2.842	0	56.84	2.842	0	58.05	2.9025	0
			Generic	Purbac	758248	TAB	500	171.78	0.34356	0	202.15	0.4043	0	240.56	0.48112	0	257.3	0.5146	0	270.37	0.54074	0	68.4	0.1368	0	68.4	0.1368	0	68.4	0.1368	0	73.64	0.14728	0	78.42	0.15684	0	88.77	0.17754	0	95.34	0.19068	0	95.34	0.19068	0	97.38	0.19476	0
			Generic	Cozole	716731	TAB	500	202.13	0.40426	0	189.01	0.37802	0	189.01	0.37802	0	217.43	0.43486	0	239.17	0.47834	0	61.21	0.12242	0	45	0.09	0	49.5	0.099	0	52.07	0.10414	0	55.46	0.11092	0	62.78	0.12556	0	67.42	0.13484	0	67.42	0.13484	0	68.86	0.13772	0
			Generic	Trixazole	715609	TAB	1000											0																										125	0.125	0	127.68	0.12768	0
			Generic	Adco Co Trimoxazole	780464	TAB	500	171.5	0.343	0	171.5	0.343	0	213.39	0.42678	0	264.32	0.52864	0	264.32	0.52864	0	87.81	0.17562	0	87.81	0.17562	0	87.81	0.17562	0	92.38	0.18476	0	98.38	0.19676	0	111.36	0.22272	0	119.6	0.2392	0	95.34	0.19068	0	97.38	0.19476	0
9	Amoxicillin	500 mg	Original	Amoxil	703036	CAP	100	363.36	3.6336	0	381.53	3.8153	0	400.61	4.0061	0	462.47	4.6247	0	485.59	4.8559	0	512.27	5.1227	0	512.27	5.1227	0	512.27	5.1227	0	512.27	5.1227	0	545.46	5.4546	0	Disc
			Generic	Moxymax_1	806587	CAP	500																189.99	0.37998	0	182.5	0.365	0	182.5	0.365	0	182.5	0.365	0	182.5	0.365	0	182.5	0.365	0	182.5	0.365	0	201.5	0.403	0	218.16	0.43632	0
			Generic	Betamox	788546	CAP	500	811.25	1.6225	0	791.68	1.58336	0	791.68	1.58336	0	771.68	1.54336	0	848.85	1.6977	0	216.35	0.4327	0	178	0.356	0	149.99	0.29998	0	216.35	0.4327	0	225.15	0.4503	0	229.39	0.45878	0	246.36	0.49272	0	246.36	0.49272	0	251.64	0.50328	0
			Generic	Zoxil	808547	CAP	15	27.26	1.81733	0	24.26	1.61733	0	26.75	1.78333	0	26.7	1.78	0	26.7	1.78	0	24.04	1.60267	0	9.95	0.663333	0	9.95	0.663333	0	10.46	0.697333	0	11.14	0.742667	0	12.61	0.840667	0	13.55	0.903333	0	13.55	0.903333	0	13.84	0.922667	0
			Generic	Moxymax_2	806587	CAP	15	20.79	1.386	0	20.79	1.386	0	21.89	1.45933	0	24.1	1.60667	0
10	Ceftriaxone	ig/Vial	Original	Rocephin	761273	INJ	1	121.23	121.23	0	129.69	129.69	0	136.18	136.18	0	142.99	142.99	0	142.99	142.99	0	68.58	68.58	0	52.26	52.26	0	52.26	52.26	0	52.26	52.26	0	55.66	55.66	0	63.01	63.01	0	67.66	67.66	0	67.66	67.66	0	69.11	69.11	0
			Generic	Kocef	710309	INJ	1																												38.65	38.65	0	43.75	43.75	0	43.75	43.75	0	43.75	43.75	0	44.69	44.69	0
			Generic	Triaphin	714189	INJ	1																																		9.89	9.89	0	9.89	9.89	0	9.89	9.89	0
			Generic	Medaxone	713199	INJ	10																															337.72	33.772	0	362.71	36.271	0	362.71	36.271	0	370.47	37.047	0
			Generic	Aspen Ceftriaxone	883365		1							116.72	116.72	0	119.83	119.83	0	119.83	119.83	0	39.99	39.99	0	36.56	36.56	0	36.56	36.56	0	35.08	35.08	0	37.36	37.36	0	42.29	42.29	0	39.68	39.68	0	32.54	32.54	0	33.24	33.24	0
11	Diazepam	5 mg	Original	Valium	774472	TAB	90	94.92	1.05467	0	104.41	1.16011	0	152.55	1.695	0	190.29	2.11433	0	190.29	2.11433	0	177.6	1.97333	0	177.6	1.97333	0	177.6	1.97333	0	177.6	1.97333	0	189.15	2.10167	0	214.12	2.37911	0	229.96	2.55511	0	229.96	2.55511	0	234.89	2.60989	0
			Generic	Pax	753173	TAB	30	4.98	0.166	0	3.12	0.104	0	4.02	0.134	0	4.95	0.165	0	3.94	0.131333	0	2.82	0.094	0	2.82	0.094	0	2.82	0.094	0	2.97	0.099	0	3.17	0.105667	0	3.59	0.119667	0	3.85	0.128333	0	3.85	0.128333	0	3.94	0.131333	0
			Generic	Betapam	708062	TAB	1000	94.72	0.09472	0	88.58	0.08858	0	88.58	0.08858	0	95.33	0.09533	0	104.87	0.10487	0	49.32	0.04932	0	49.32	0.04932	0	49.32	0.04932	0	51.88	0.05188	0	55.25	0.05525	0	62.54	0.06254	0	67.17	0.06717	0	67.17	0.06717	0	68.61	0.06861	0
			Generic	Doval	721174	TAB	100																15.74	0.1574	0	15.74	0.1574	0	15.74	0.1574	0	15.74	0.1574	0	15.74	0.1574	0	6.99	0.0699	0	6.99	0.0699	0	6.99	0.0699	0	6.99	0.0699	0
12	Dioclofenac	50 mg	Original	Voltaren_1	778222	TAB	20																27.48	1.374	0	27.48	1.374	0	27.48	1.374	0	28.77	1.4385	0	30.64	1.532	0	34.68	1.734	0	37.25	1.8625	0	37.25	1.8625	0	38.04	1.902	0
			Generic	Diclohexal	841153	TAB	20	21.58	1.079	0	21.58	1.079	0	23.74	1.187	0	26.11	1.3055	0	26.11	1.3055	0	8.28	0.414	0	8.28	0.414	0	8.28	0.414	0	8.71	0.4355	0	9.28	0.464	0	10.5	0.525	0	10.5	0.525	0	10.5	0.525	0	10.73	0.5365	0
			Generic	K-Fenak	704384	TAB	15																						24.7	1.64667	0	24.12	1.608	0	25.68	1.712	0	29.07	1.938	0	18.67	1.24467	0	18.67	1.24467	0	19.07	1.27133	0
			Generic	Panamor	752398	TAB	15	17.75	1.18333	0	17.75	1.18333	0	18.82	1.25467	0	19.67	1.31133	0	19.7	1.31333	0	4.07	0.271333	0	4.07	0.271333	0	4.07	0.271333	0	4.28	0.285333	0	4.56	0.304	0	4.56	0.304	0	4.9	0.326667	0	4.9	0.326667	0	5	0.333333	0
			Original	Voltaren_2	778222	TAB	21	24.85	1.18333	0	24.85	1.18333	0	26.34	1.25429	0	30.97	1.47476	0	27.6	1.31429	0	Pack size change
13	Paracetamol	24 mg/ml	Original	Panado	752282	SYR	50	7.89	0.1578	0	9.37	0.1874	0	9.37	0.1874	0	9.37	0.1874	0	8.12	0.1624	0	8.12	0.1624	0	8.52	0.1704	0	9.07	0.1814	0	9.57	0.1914	0	10.39	0.2078	0	11.22	0.2244	0	11.78	0.2356	0	12.91	0.2582	0	13.68	0.2736	0
			Generic	Napamol	745715	SYR	100	9.47	0.0947	0	9.47	0.0947	0	10.78	0.1078	0	10.78	0.1078	0	11.64	0.1164	0	2.59	0.0259	0	2.59	0.0259	0	2.59	0.0259	0	2.72	0.0272	0	2.89	0.0289	0	9.18	0.0918	0	3.64	0.0364	0	4	0.04	0	4	0.04	0
			Generic	Painblok	889772	SYR	50																5.65	0.113	0	1.75	0.035	0	1.75	0.035	0	1.75	0.035	0	1.89	0.0378	0	2.36	0.0472	0	2.55	0.051	0	2.55	0.051	0	2.72	0.0544	0
			Generic	Painamol	752118	SYR	50	3.37	0.0674	0	3.37	0.0674	0	3.37	0.0674	0	3.62	0.0724	0	3.99	0.0798	0	3.59	0.0718	0	3.59	0.0718	0	3.15	0.063	0	3.34	0.0668	0	3.55	0.071	0	3.55	0.071	0	3.55	0.071	0	5.54	0.1108	0	5.54	0.1108	0
			Generic	Calpol	711993	SYP	100	14.02	0.1402	0	15.14	0.1514	0	16.55	0.1655	0	17.48	0.1748	0	18.71	0.1871	0	17.01	0.1701	0	20.43	0.2043	0	19.15	0.1915	0	20.11	0.2011	0	20.11	0.2011	0	21.82	0.2182	0	22.91	0.2291	0	24.28	0.2428	0	26.22	0.2622	0
14	Omeprazole	20 mg	Original	Losec	849391	TAB	28	302.99	10.8211	0	302.99	10.8211	0	302.99	10.8211	0	330.46	11.8021	0	184	6.57143	0	299.77	10.7061	0	299.77	10.7061	0	299.77	10.7061	0	315.36	11.2629	0	335.86	11.995	0	380.19	13.5782	0	408.32	14.5829	0	408.32	14.5829	0	417.06	14.895	0
			Generic	Lokit	705466	CAP	30																						84.99	2.833	0	89.41	2.98033	0	95.22	3.174	0	103.3	3.44333	0	109.5	3.65	0	109.5	3.65	0	111.84	3.728	0
			Generic	Omez	703459	CAP	30																109.6	3.65333	0	93.98	3.13267	0	95.7	3.19	0	91.9	3.06333	0	97.88	3.26267	0	110.8	3.69333	0	119	3.96667	0	119	3.96667	0	121.54	4.05133	0
			Generic	Nozer	704629	CAP	30																			88.5	2.95	0	79.99	2.66633	0	84.15	2.805	0	89.62	2.98733	0	101.45	3.38167	0	60.88	2.02933	0	101.46	3.382	0	103.64	3.45467	0
[truncated: 6 more columns]
