# Supplementary material for: The impact of the single exit price policy on a basket of generic medicines in South Africa, using a time series analysis from 1999 to 2014
Source: PLoS One. 2019 Jul 31;14(7):e0219690. doi: 10.1371/journal.pone.0219690 (PMC6668780; doi:10.1371/journal.pone.0219690)
Supplement: S2 Table — (XLSX) [file pone.0219690.s002.xlsx]

## Sheet: Sheet1
num	drug_group	dosage	type	drug_name	NAPPI	FORM	Pack Size	1999	Unit Price 2004	USD Unit Price	2000	Unit Price 2004	USD Unit Price	2001	Unit Price 2004	USD Unit Price	2002	Unit Price 2004	USD Unit Price	2003	Unit Price 2004	USD Unit Price	2004	Unit Price 2004	USD Unit Price	2005	UP/2005	USD/2005	2006	UP/2006	USD/2006	2007	UP/2007	USD/2007	2008	UP/2008	USD/2008	2009	UP/2009	USD/2009	2010	UP/2010	USD/2010	2011	UP/2011	USD/2011	2012	UP/2012	USD/2012
15	Albendazole	200mg				Cap/Tab
Pack of 2 taken as 1x400mg	Item discontinued in April 2010		Original	Zentel/GSK	783927	Tab	1	12.36	12.36	0	12.98	12.98	0	12.98	12.98	0	14.27	14.27	0	14.27	14.27	0	13.15	13.15	0	13.15	13.15	0	15.12	15.12	0	15.91	15.91	0	16.95	16.95	0	19.19	19.19	0	20.61	20.61	0	Discontinued
		400mg	Original	Zentel/GSK	712381	Tab	1																															19.19	19.19	0	20.61	20.61	0	20.61	20.61	0	21.05	21.05	0
		400mg	Generic 1	Bendex	840262	Tabs	1				9.27	9.27	0	10.61	10.61	0	10.61	10.61	0	10.61	10.61	0	9.01	9.01	0	9.01	9.01	0	9.01	9.01	0	9.41	9.41	0	10.02	10.02	0	11.34	11.34	0	12.1	12.1	0	12.1	12.1	0	12.36	12.36	0
		400mg	Generic 2	Wormadole	707436	Chew	1																									8.95	8.95	0	9.54	9.54	0	3.24	3.24	0	6.47	6.47	0	6.47	6.47	0	3.31	3.31	0
16	Amlodipine	5 mg				Cap/Tab
			Original	Norvasc/Pfizer	791245	tab	30	129.69	4.323	0	136.17	4.539	0	142.98	4.766	0	162	5.4	0	162	5.4	0	143.43	4.781	0	90.36	3.012	0	90.36	3.012	0	95.06	3.16867	0	101.24	3.37467	0	114.59	3.81967	0	123.07	4.10233	0	123.07	4.10233	0	125.7	4.19	0
			Generic 1	Amloc	703916	tab	30																96.1	3.20333	0	67.77	2.259	0	67.77	2.259	0	71.3	2.37667	0	68.33	2.27767	0	77.36	2.57867	0	77.36	2.57867	0	67.69	2.25633	0	67.69	2.25633	0
			Generic 2	Almadin	708141	tab	30																									44.99	1.49967	0	44.99	1.49967	0	50.93	1.69767	0	50.93	1.69767	0	50.93	1.69767	0	50.93	1.69767	0
			Generic 3	Ciplavac	708150	tab	30																									45	1.5	0	47.92	1.59733	0	54.25	1.80833	0	57.89	1.92967	0	57.89	1.92967	0	59.13	1.971	0
17	Atorvastatin	20mg				Cap/Tab
			Original	Lipitor/Pfizer	831492	tab	30	234.83	7.82767	0	234.83	7.82767	0	246.57	8.219	0	269.25	8.975	0	269.25	8.975	0	203.85	6.795	0	218.42	7.28067	0	218.42	7.28067	0	218.42	7.28067	0	218.42	7.28067	0	247.26	8.242	0	247.26	8.242	0	247.26	8.242	0	252.55	8.41833	0
			Generic 1	Aspavor	708122	tab	30																									131.04	4.368	0	131.04	4.368	0	148.33	4.94433	0	95	3.16667	0	95	3.16667	0	70.95	2.365	0
			Generic 2	Atolip	714371	tab	30																																		95	3.16667	0	95	3.16667	0	67.02	2.234	0
			Generic 3	Lipogen	714072	tab	30																																		67.02	2.234	0	67.02	2.234	0	68.45	2.28167	0
18	Beclometasone Inhaler	100 mcg/dose				inhaler
	Discontinued in 2006		Original	Becotide/Sekpharma	780677	inhaler	1	147.59	147.59	0	147.59	147.59	0	162.36	162.36	0	96.49	96.49	0	87.71	87.71	0	70.37	70.37	0	70.37	70.37	0	70.37	70.37	0	Discontinued
			Generic 1	Beclate	819638	inhaler	1	59.28	59.28	0	87.71	87.71	0	87.71	87.71	0	87.71	87.71	0	87.71	87.71	0	72.63	72.63	0	72.63	72.63	0	72.63	72.63	0	75.85	75.85	0	80.78	80.78	0	91.46	91.46	0	97.58	97.58	0	97.58	97.58	0	99.67	99.67	0
			Generic 2	Beceze	827088	inhaler	1	109.5	109.5	0	111.11	111.11	0	111.11	111.11	0	111.11	111.11	0	111.11	111.11	0	111.11	111.11	0	111.11	111.11	0	111.11	111.11	0	111.11	111.11	0	111.11	111.11	0	111.11	111.11	0	111.11	111.11	0	98.25	98.25	0	98.25	98.25	0
			Generic 3	Qvar	864501	inhaler	1				118.05	118.05	0	193.25	193.25	0	193.25	193.25	0	133.33	133.33	0	122.59	122.59	0	122.59	122.59	0	122.59	122.59	0	128.96	128.96	0	137.34	137.34	0	155.47	155.47	0	166.98	166.98	0	166.98	166.98	0	170.55	170.55	0
19	Cephalexin	250mg				Cap/Tab
	Item discontinued in June 2006		Original	Keflex/Eli Lilly	734993	CAPS	20	122.21	6.1105	0	128.19	6.4095	0	128.19	6.4095	0	172.97	8.6485	0	172.97	8.6485	0	33.68	1.684	0	33.68	1.684	0	33.68	1.684	0	Discontinued
			Generic 1	Ranceph	830909	CAPS	20	34.3	1.715	0	37.75	1.8875	0	9.65	0.4825	0	9.65	0.4825	0	9.65	0.4825	0	9.68	0.484	0	9.68	0.484	0	9.65	0.4825	0	9.68	0.484	0	7.5	0.375	0	8.49	0.4245	0	9.12	0.456	0	9.12	0.456	0	9.31	0.4655	0
			Generic 2	Belex	706326	CAPS	500																						165	0.33	0	165	0.33	0	175.73	0.35146	0	198.93	0.39786	0	213.66	0.42732	0	213.66	0.42732	0	218.23	0.43646	0
			Generic 3	Cpl-Cephalexin	897880	CAPS	100										201.07	2.0107	0	175.01	1.7501	0	33.54	0.3354	0	33.54	0.3354	0	33.54	0.3354	0	35.28	0.3528	0	37.57	0.3757	0	38.69	0.3869	0	38.69	0.3869	0	38.69	0.3869	0	39.52	0.3952	0
20	Enalapril	10mg				Cap/Tab
			Original	Renitec/MSD	759783	TAB	28	96	3.42857	0	96	3.42857	0	96	3.42857	0	52.3	1.86786	0	40.94	1.46214	0	35.29	1.26036	0	35.29	1.26036	0	35.29	1.26036	0	35.29	1.26036	0	35.29	1.26036	0	35.29	1.26036	0	35.29	1.26036	0	35.29	1.26036	0	36.04	1.28714	0
			Generic 1	Pharmapress	868914	TAB	30				72.03	2.401	0	68	2.26667	0	54.57	1.819	0	35.09	1.16967	0	24.99	0.833	0	24.99	0.833	0	24.99	0.833	0	24.99	0.833	0	28	0.933333	0	31.5	1.05	0	33.83	1.12767	0	33.83	1.12767	0	34.55	1.15167	0
			Generic 2	Alapren	881481	TAB	28							65.12	2.32571	0	52.34	1.86929	0	40.93	1.46179	0	24.16	0.862857	0	23.33	0.833214	0	23.33	0.833214	0	23.84	0.851429	0	25.29	0.903214	0	21.5	0.767857	0	23.09	0.824643	0	23.09	0.824643	0	23.58	0.842143	0
			Generic 3	Enap	891279	TAB	28							54	1.92857	0	52.63	1.87964	0	32.58	1.16357	0	24.96	0.891429	0	24.96	0.891429	0	24.96	0.891429	0	Pack size change
	Item pack size changed in 2006			Enap	891279	TAB	30																						26.74	0.891333	0	26.32	0.877333	0	28.03	0.934333	0	31.73	1.05767	0	34.08	1.136	0	32.37	1.079	0	33.06	1.102	0
21	Fluoxetine	20 mg				Cap/Tab
			Original	Prozac/ Eli Lilly	822981	TAB	30	189.54	6.318	0	189.54	6.318	0	202.81	6.76033	0	241.34	8.04467	0	253.41	8.447	0	193.85	6.46167	0	193.85	6.46167	0	193.85	6.46167	0	193.85	6.46167	0	206.45	6.88167	0	233.7	7.79	0	233.7	7.79	0	233.7	7.79	0	238.7	7.95667	0
			Generic 1	Lorien	700877	TAB	30										123.22	4.10733	0	75.79	2.52633	0	42.21	1.407	0	42.21	1.407	0	42.21	1.407	0	42.21	1.407	0	47.29	1.57633	0	53.53	1.78433	0	57.49	1.91633	0	57.49	1.91633	0	58.72	1.95733	0
			Generic 2	Nuzak	840653	CAPS	30	80.33	2.67767	0	80.33	2.67767	0	80.33	2.67767	0	68.93	2.29767	0	68.93	2.29767	0	23.33	0.777667	0	23.33	0.777667	0	23.33	0.777667	0	24.37	0.812333	0	25.96	0.865333	0	29.38	0.979333	0	31.35	1.045	0	31.35	1.045	0	32.02	1.06733	0
			Generic 3	Ranfloc	700686	CAPS	30													55.14	1.838	0	14.07	0.469	0	14.07	0.469	0	14.07	0.469	0	14.8	0.493333	0	15.76	0.525333	0	17.84	0.594667	0	19.16	0.638667	0	19.16	0.638667	0	19.57	0.652333	0
22	Gliclazide	80 mg				Cap/Tab
	Item discontinued in June 2009		Original	Diamicron/ Servier	719463	TABS	60	49.41	0.8235	0	56.84	0.947333	0	70.24	1.17067	0	70.24	1.17067	0	70.24	1.17067	0	64.4	1.07333	0	64.4	1.07333	0	64.4	1.07333	0	64.4	1.07333	0	68.6	1.14333	0	77.66	1.29433	0	Discontinued		0
			Generic 1	Adco-Glucomed	834599	TABS	60	48.22	0.803667	0	50.64	0.844	0	50.64	0.844	0	50.8	0.846667	0	50.8	0.846667	0	46.7	0.778333	0	34.04	0.567333	0	33.99	0.5665	0	35.76	0.596	0	38.09	0.634833	0	36.2	0.603333	0	38.89	0.648167	0	38.89	0.648167	0	39.72	0.662	0
			Generic 2	Sandoz Gliclazide	834866	TABS	60	48.8	0.813333	0	53.78	0.896333	0	50.64	0.844	0	50.88	0.848	0	48.61	0.810167	0	32.95	0.549167	0	32.95	0.549167	0	32.95	0.549167	0	34.63	0.577167	0	28.29	0.4715	0	28.29	0.4715	0	29.17	0.486167	0	29.17	0.486167	0	29.69	0.494833	0
			Generic 3	Diaglucide	868906	TABS	60				71.89	1.19817	0	71.89	1.19817	0	50.64	0.844	0	50.64	0.844	0	33.98	0.566333	0	33.98	0.566333	0	33.98	0.566333	0	33.98	0.566333	0	36.2	0.603333	0	36.2	0.603333	0	38.87	0.647833	0	38.87	0.647833	0	39.7	0.661667	0
23	Hyrdochlorothiazide	25 mg				Cap/Tab
	Item discontinued in Feb 2001		Original	Dichlotride/MSD	719714	TAB	100	72.8	0.728	0	78.99	0.7899	0	78.99	0.7899	0	Discontinued
			Generic 1	Ridaq	880949	TAB	500							331.8	0.6636	0	430.6	0.8612	0	450.45	0.9009	0	231.61	0.46322	0	231.61	0.46322	0	231.61	0.46322	0	243.65	0.4873	0	259.49	0.51898	0	293.74	0.58748	0	315.47	0.63094	0	315.47	0.63094	0	322.22	0.64444	0
			Generic 2	Hexazide	890470	TAB	100							78.2	0.782	0	24.25	0.2425	0	24.25	0.2425	0	23	0.23	0	23	0.23	0	23	0.23	0	24.2	0.242	0	25.77	0.2577	0	29.17	0.2917	0	31.33	0.3133	0	31.33	0.3133	0	32	0.32	0
24	Ibuprofen	200mg				Cap/Tab
	Item discontinued in Dec 2009		Original	Brufen/Abbott	710822	TAB	100	40.89	0.4089	0	45.8	0.458	0	50.39	0.5039	0	50.39	0.5039	0	55.43	0.5543	0	49.64	0.4964	0	49.64	0.4964	0	49.64	0.4964	0	52.22	0.5222	0	55.61	0.5561	0	55.61	0.5561	0	Discontinued		0
			Generic 1	Inza	733741	TAB	30	10.84	0.361333	0	10.84	0.361333	0	8.77	0.292333	0	9.57	0.319	0	8.99	0.299667	0	4.12	0.137333	0	4.12	0.137333	0	4.12	0.137333	0	4.1	0.136667	0	4.1	0.136667	0	4.5	0.15	0	4.83	0.161	0	4.83	0.161	0	4.94	0.164667	0
			Generic 2	Ibucine	700315	TAB	1000													239.8	0.2398	0	69.95	0.06995	0	69.95	0.06995	0	61.95	0.06195	0	65.17	0.06517	0	69.4	0.0694	0	69.4	0.0694	0	78.3	0.0783	0	78.3	0.0783	0	78.3	0.0783	0
			Generic 3	Ranfen	824852	TAB	1000	328.3	0.3283	0	263.16	0.26316	0	292.4	0.2924	0	249	0.249	0	249	0.249	0	62.13	0.06213	0	62.13	0.06213	0	62.13	0.06213	0	65.36	0.06536	0	65.36	0.06536	0	65.36	0.06536	0	65.36	0.06536	0	65.36	0.06536	0	66.76	0.06676	0
25	Metformin	500 mg				Cap/Tab
			Original	Glucophage/Merck	729159	TAB	500	307.8	0.6156	0	307.77	0.61554	0	247.78	0.49556	0	272.55	0.5451	0	272.55	0.5451	0	162.31	0.32462	0	162.31	0.32462	0	162.31	0.32462	0	162.31	0.32462	0	172.87	0.34574	0	195.68	0.39136	0	210.16	0.42032	0	210.16	0.42032	0	214.66	0.42932	0
			Generic 1	Metored	711636	TAB	90																															26.25	0.291667	0	26.25	0.291667	0	26.25	0.291667	0	26.82	0.298	0
			Generic 2	Diaphage	719784	TAB	90
			Generic 3	Arrow Metformin	706672	TAB	100																						32.4	0.324	0	32.45	0.3245	0	28.68	0.2868	0	32.46	0.3246	0	30.8	0.308	0	30.8	0.308	0	31.46	0.3146	0
	Discontinued in 2014		Generic 4	Sandoz-Metformin	719285	TAB	100	44.1	0.441	0	46.31	0.4631	0	55.06	0.5506	0	60.57	0.6057	0	46.37	0.4637	0	32.13	0.3213	0	32.13	0.3213	0	32.13	0.3213	0	33.75	0.3375	0	28.72	0.2872	0	28.72	0.2872	0	29.62	0.2962	0	29.62	0.2962	0	30.14	0.3014	0
26	Metronidazole	200mg				Cap/Tab
			Original	Flagyl/Sanofi-Aventis	726346	TAB	21	16.11	0.767143	0	18.04	0.859048	0	21.82	1.03905	0	28.97	1.37952	0	31.87	1.51762	0	24.41	1.16238	0	24.41	1.16238	0	24.41	1.16238	0	25.67	1.22238	0	27.34	1.3019	0	30.95	1.47381	0	33.24	1.58286	0	33.24	1.58286	0	33.95	1.61667	0
			Generic 1	Metazol	793159	TAB	1000	87.09	0.08709	0	95.8	0.0958	0	103.46	0.10346	0	118.98	0.11898	0	124.94	0.12494	0	54.65	0.05465	0	54.65	0.05465	0	54.65	0.05465	0	57.49	0.05749	0	61.23	0.06123	0	69.31	0.06931	0	74.44	0.07444	0	74.44	0.07444	0	76	0.076	0
			Generic 2	Trichazole	772216	TAB	250	79.71	0.31884	0	80.37	0.32148	0	87.5	0.35	0	93.98	0.37592	0	77.69	0.31076	0	28.73	0.11492	0	28.73	0.11492	0	28.73	0.11492	0	30.22	0.12088	0	27.4	0.1096	0	27.4	0.1096	0	29.43	0.11772	0	29.43	0.11772	0	30.06	0.12024	0
			Generic 3	Acuzole	792284	TAB	500																36.5	0.073	0	36.5	0.073	0	36.5	0.073	0	38.4	0.0768	0	40.89	0.08178	0	46.29	0.09258	0	49.72	0.09944	0	49.72	0.09944	0	50.78	0.10156	0
27	Nifedipine Retard	10 mg				Cap/Tab
			Original	Adalat Retard/Bayer	796891	TAB	60	110.8	1.84667	0	124.1	2.06833	0	136.51	2.27517	0	172.68	2.878	0	189.95	3.16583	0	177.6	2.96	0	177.6	2.96	0	177.6	2.96	0	186.83	3.11383	0	198.97	3.31617	0	225.24	3.754	0	241.9	4.03167	0	241.91	4.03183	0	247.08	4.118	0
			Generic 1	Nifedelat	818658	CAPS	100	95.25	0.9525	0	92.25	0.9225	0	104.78	1.0478	0	104.78	1.0478	0	104.78	1.0478	0	44.39	0.4439	0	44.39	0.4439	0	44.39	0.4439	0	46.69	0.4669	0	49.73	0.4973	0	56.29	0.5629	0	60.46	0.6046	0	60.46	0.6046	0	61.75	0.6175	0
			Generic 2	Cardifen	780502	CAPS	100	102.89	1.0289	0	102.89	1.0289	0	111.4	1.114	0	131.45	1.3145	0	105.26	1.0526	0	99.86	0.9986	0	99.86	0.9986	0	99.86	0.9986	0	97.84	0.9784	0	104.2	1.042	0	79.95	0.7995	0	85.86	0.8586	0	85.86	0.8586	0	87.7	0.877	0
28	Ranitidine	150 mg				Cap/Tab
			Original	Zantac/Aspen	778958	TAB	60	248.48	4.14133	0	248.48	4.14133	0	273.33	4.5555	0	324.42	5.407	0				357.73	5.96217	0							376.33	6.27217	0	400.79	6.67983	0	453.69	7.5615	0	487.26	8.121	0				497.69	8.29483	0
			Generic 1	Ultak	867934	TAB	60				187.31	3.12183	0	93.33	1.5555	0	113.33	1.88883	0	113.33	1.88883	0	40.95	0.6825	0	40.95	0.6825	0	40.95	0.6825	0	42.77	0.712833	0	45.55	0.759167	0	51.56	0.859333	0	55.03	0.917167	0	55.03	0.917167	0	56.2	0.936667	0
			Generic 2	Histak	841765	TAB	60	198.8	3.31333	0	192.98	3.21633	0	184.21	3.07017	0	175	2.91667	0	113	1.88333	0	34.46	0.574333	0	34.46	0.574333	0	34.21	0.570167	0	36.25	0.604167	0	38.61	0.6435	0	43.71	0.7285	0	46.94	0.782333	0	46.94	0.782333	0	47.95	0.799167	0
	Changed generic		Generic 3	CPL Ranitidine	700119	TAB	60										202.97	3.38283	0	145	2.41667	0	26.9	0.448333	0	26.9	0.448333	0	26.9	0.448333	0	28.3	0.471667	0	30.14	0.502333	0	34.12	0.568667	0	36.64	0.610667	0	36.64	0.610667	0	37.42	0.623667	0
29	Sodium Valproate	200mg				Cap/Tab
			Original	Epilim/Sanofi-Aventis	818666	Tab	100	133.91	1.3391	0	154.64	1.5464	0	154.64	1.5464	0	186.73	1.8673	0	196.07	1.9607	0	191.23	1.9123	0	191.23	1.9123	0	191.23	1.9123	0	201.17	2.0117	0	214.25	2.1425	0	242.53	2.4253	0	260.48	2.6048	0	260.48	2.6048	0	266.06	2.6606	0
			Generic 1	Navalpro	718465	Tab	100
			Generic 2	Epilizine	718274	Tab	100
[truncated: 6 more columns]
