# Supplementary material for: The impact of the single exit price policy on a basket of generic medicines in South Africa, using a time series analysis from 1999 to 2014
Source: PLoS One. 2019 Jul 31;14(7):e0219690. doi: 10.1371/journal.pone.0219690 (PMC6668780; doi:10.1371/journal.pone.0219690)
Supplement: S3 Table — (XLSX) [file pone.0219690.s003.xlsx]

## Sheet: Sheet1
num	drug_group	dosage form	type	drug_name	NAPPI	FORM	Pack Size	1999	Unit Price	USD Unit Price	2000	Unit Price	USD Unit Price	2001	Unit Price	USD Unit Price	2002	Unit Price	USD Unit Price	2003	Unit Price	USD Unit Price	2004	Unit Price	USD Unit Price	2005	UP/2005	USD/2005	2006	UP/2006	USD/2006	2007	UP/2007	USD/2007	2008	UP/2008	USD/2008	2009	UP/2009	USD/2009	2010	UP/2010	USD/2010	2011	UP/2011	USD/2011	2012	UP/2012	USD/2012
30	Acyclovir	200mg
			Original	Zovirax/GSK	833703005	Tab	25	226.04	9.0416	0	226.04	9.0416	0	226.04	9.0416	0	273.26	10.9304	0	286.93	11.4772	0	301.31	12.0524	0	301.31	12.0524	0	301.31	12.0524	0	316.98	12.6792	0	337.59	13.5036	0	341.08	13.6432	0	366.32	14.6528	0	366.32	14.6528	0	374.16	14.9664	0
			Generic 1	Cyclivex	824313003	Tab	25	63.43	2.5372	0	79.98	3.1992	0	79.98	3.1992	0	73.3	2.932	0	73.26	2.9304	0	34.78	1.3912	0	34.78	1.3912	0	34.78	1.3912	0	36.59	1.4636	0	38.97	1.5588	0	44.11	1.7644	0	47.38	1.8952	0	47.38	1.8952	0	48.39	1.9356	0
			Generic 2	Acitab	704778001	Tab	25																			34	1.36	0	34	1.36	0	35.51	1.4204	0	37.82	1.5128	0	42.81	1.7124	0	45.68	1.8272	0	45.68	1.8272	0	46.66	1.8664	0
			Generic 3	Lovire	838225004	Tab	25	63.4	2.536	0	68.48	2.7392	0	68.48	2.7392	0	68.48	2.7392	0	68.48	2.7392	0	32.86	1.3144	0	32.86	1.3144	0	32.86	1.3144	0	34.78	1.3912	0	37.04	1.4816	0	39.62	1.5848	0	42.55	1.702	0	42.55	1.702	0	43.46	1.7384	0
			Generic 4	Adco-acyclovir	827282	Tab	25	62.8	2.512	0	71.98	2.8792	0	71.98	2.8792	0	78.75	3.15	0	68.48	2.7392	0	65.82	2.6328	0	65.82	2.6328	0	65.82	2.6328	0	69.24	2.7696	0	73.74	2.9496	0	42.85	1.714	0	46.03	1.8412	0	46.03	1.8412	0	47.01	1.8804	0
31	Carbamazepine	200mg
			Original	Tegretol/Novartis	769398006	Tab	100	153.69	1.5369	0	153.69	1.5369	0	177.51	1.7751	0	210.88	2.1088	0	210.88	2.1088	0	199.7	1.997	0	199.7	1.997	0
			Generic 1	Degranol	712493018	Tab	100	79.9	0.799	0	86.29	0.8629	0	86.29	0.8629	0	114.11	1.1411	0	119.82	1.1982	0	106.68	1.0668	0	106.68	1.0668	0	106.68	1.0668	0	112.23	1.1223	0	119.52	1.1952	0	135.3	1.353	0	145.31	1.4531	0	145.31	1.4531	0	148.42	1.4842	0
			Generic 2	zeptol	715962001	Tab	50
			Generic 3	Sandoz Carbamazepine	712523006	Tab	100				79.9	0.799	0	86.99	0.8699	0	111.63	1.1163	0	111.63	1.1163	0	56.71	0.5671	0	56.71	0.5671	0	56.71	0.5671	0	59.58	0.5958	0	63.45	0.6345	0	71.83	0.7183	0	74.06	0.7406	0	74.06	0.7406	0	75.38	0.7538	0
			Original	Tegretol	769398007	Tab	50																			99.85	1.997	0	99.85	1.997	0	104.56	2.0912	0	104.56	2.0912	0	118.36	2.3672	0	127.12	2.5424	0	127.12	2.5424	0	129.84	2.5968	0
32	Amox/Clavu	600mg
		500/100	Original	Augmentin 0.6G	789283	INJ	10	102.73	10.273	0	107.87	10.787	0	118.66	11.866	0	130.42	13.042	0	249.19	24.919	0	145.45	14.545	0	140	14	0	147	14.7	0	154.64	15.464	0	164.69	16.469	0	186.43	18.643	0	200.23	20.023	0	200.23	20.023	0	204.51	20.451	0
		500/100	Generic 1	Gulf Amoxil CO 0.6G	717564	INJ	10																																								121.05	12.105	0
		500/125	Generic 2	Sandoz Co AmoxCL	701736	INJ	15													96.49	6.43267	0	64.58	4.30533	0	56.5	3.76667	0	56.5	3.76667	0	40.42	2.69467	0	43.05	2.87	0	48.73	3.24867	0	50.24	3.34933	0	50.24	3.34933	0	51.14	3.40933	0
33	Digoxin	0.25mg
			Original	Lanoxin/GSK	735752001	Tab	100	21.26	0.2126	0	22.32	0.2232	0	23.44	0.2344	0	27.08	0.2708	0	29.51	0.2951	0	23.12	0.2312	0	23.12	0.2312	0	23.12	0.2312	0	23.12	0.2312	0	23.12	0.2312	0	26.17	0.2617	0	26.17	0.2617	0	26.17	0.2617	0	26.74	0.2674	0
			Generic 1	Purgoxin	758280009	Tab	100	19.06	0.1906	0	20.58	0.2058	0	21.2	0.212	0	25.65	0.2565	0	25.65	0.2565	0	23.84	0.2384	0	23.84	0.2384	0	25.69	0.2569	0	25.25	0.2525	0	26.89	0.2689	0	30.44	0.3044	0	32.69	0.3269	0	32.69	0.3269	0	33.39	0.3339	0
34	Fluconazole	200mg
			Original	Diflucan/Pfizer	820539007	Cap	28	1418.35	50.6554	0	1418.35	50.6554	0	1418.35	50.6554	0	1418.35	50.6554	0	1418.35	50.6554	0	1258.64	44.9514	0	1258.64	44.9514	0	1258.64	44.9514	0	1324.09	47.2889	0	1410.15	50.3625	0	1596.29	57.0104	0	1714.41	61.2289	0	1714.41	61.2289	0	1714.41	61.2289	0
			Generic 1	Fluzol	700601001	Cap	30													851.17	28.3723	0	488.71	16.2903	0	488.71	16.2903	0	488.71	16.2903	0	301.46	10.0487	0	301.46	10.0487	0	104.38	3.47933	0	366.5	12.2167	0	366.5	12.2167	0	374.75	12.4917	0
			Generic 2	Flucoric	700202	Cap	28																468.98	16.7493	0	234.49	8.37464	0	286.39	10.2282	0	286.39	10.2282	0	286.39	10.2282	0	122.48	4.37429	0	279.25	9.97321	0	279.25	9.97321	0	285.23	10.1868	0
			Generic 3	Aspen Fluconozole	703626001	Cap	28																372.42	13.3007	0	286.4	10.2286	0	286.4	10.2286	0	301.29	10.7604	0	320.87	11.4596	0	218	7.78571	0	300.72	10.74	0	300.72	10.74	0	307.16	10.97	0
35	Ketoconazole	200mg
			Original	Nizoral/Janssen	747335	Tab	30	419.58	13.986	0	461.54	15.3847	0	516.92	17.2307	0	568.62	18.954	0	675.52	22.5173	0	632.18	21.0727	0	632.18	21.0727	0	632.18	21.0727	0	665.05	22.1683	0	708.28	23.6093	0	801.77	26.7257	0	861.1	28.7033	0	861.11	28.7037	0	879.53	29.3177	0
			Generic 1	Ketazol	875368034	Tab	30							309.9	10.33	0	462.3	15.41	0	485.4	16.18	0	298.73	9.95767	0	185.1	6.17	0	190.65	6.355	0	200.56	6.68533	0	213.6	7.12	0	241.8	8.06	0	259.69	8.65633	0	259.69	8.65633	0	265.25	8.84167	0
			Generic 2	Sandoz Ketoconozole	704910001	Tab	30																			185.09	6.16967	0	185.09	6.16967	0	194.71	6.49033	0	207.37	6.91233	0	234.74	7.82467	0	242.3	8.07667	0	242.3	8.07667	0	246.34	8.21133	0
36	Losartan	50mg
			Original	Cozaar/Janassen	818739002	Tab	30	164.5	5.48333	0	138	4.6	0	144.9	4.83	0	163.4	5.44667	0	165.9	5.53	0	165.9	5.53	0	165.9	5.53	0	165.9	5.53	0	100	3.33333	0	75	2.5	0	75	2.5	0	75	2.5	0	75	2.5	0	75	2.5	0
			Generic 1	Zartan	709225001	Tab	30																									75	2.5	0	60.73	2.02433	0	64.47	2.149	0	69.24	2.308	0	69.24	2.308	0	69.24	2.308	0
			Generic 2	Hytenza	717024001	Tab	30																																								58.75	1.95833	0
37	Phenytoin	100mg
			Original	Epanutin/Pfizer	723525005	Caps	100	99.11	0.9911	0	107.04	1.0704	0	123.1	1.231	0	143.48	1.4348	0	152.09	1.5209	0	127.3	1.273	0	127.3	1.273	0	127.3	1.273	0	133.92	1.3392	0	142.62	1.4262	0	161.44	1.6144	0	173.39	1.7339	0	173.39	1.7339	0	177.1	1.771	0
			Generic 1	Phenytion Sodium	754870	tabs	100																273.23	2.7323	0	273.23	2.7323	0	273.23	2.7323	0	287.44	2.8744	0	306.13	3.0613	0	346.54	3.4654	0	372.19	3.7219	0	372.19	3.7219	0	380.15	3.8015	0
38	Rifampicin	150mg
			Original	Rimactane	760692002	Cap	100	62.7	0.627	0	62.7	0.627	0	91.8	0.918	0	118.77	1.1877	0	118.77	1.1877	0	99.01	0.9901	0	99.01	0.9901	0	99.01	0.9901	0	104.03	1.0403	0	110.82	1.1082	0	110.82	1.1082	0	129.32	1.2932	0	129.32	1.2932	0	131.62	1.3162	0
			Generic 1	Rifampicin	715284002	Cap	100																																					122.81	1.2281	0	122.81	1.2281	0
39	Rosuvastatin	10mg
			Original	Crestor	705989001	Tab	30																						140.5	4.68333	0	140.5	4.68333	0	140.5	4.68333	0	159.05	5.30167	0	170.82	5.694	0	170.82	5.694	0	174.47	5.81567	0
			Generic 1	Zuvamor	717520001	Tab	28																																								154.69	5.52464	0
			Generic 2	Vusor	719082	Tab	30
			Generic 3	Storwin	719194001	Tab	30
40	ofloxacin	200mg
			Original	Tarivid	783358	Tab	10	107.95	10.795	0	120.9	12.09	0	135.41	13.541	0	175.31	17.531	0	192.84	19.284	0	168.86	16.886	0	168.86	16.886	0	168.86	16.886	0	177.64	17.764	0	189.19	18.919	0	214.16	21.416	0	230.01	23.001	0	230.01	23.001	0	234.93	23.493	0
			Generic 1	Tafloc	700731009	Tab	10										117.67	11.767	0	110	11	0	63.2	6.32	0	63.2	6.32	0	63.2	6.32	0	66.49	6.649	0	70.81	7.081	0	80.16	8.016	0	86.09	8.609	0	86.09	8.609	0	87.93	8.793	0
			Generic 2	Apex-ofloxacin	717063001	Tab	10																																								87.74	8.774	0
41	Aminophyline	250mg
			Original	Aminophyline 10mls	702889	Inj	5	85.55	17.11	0	85.55	17.11	0	92.99	18.598	0	119.49	23.898	0	125.46	25.092	0	101.81	20.362	0	101.81	20.362	0	101.81	20.362	0	107.1	21.42	0	114.06	22.812	0	129.12	25.824	0	138.68	27.736	0	138.68	27.736	0	141.65	28.33	0
			Generic 1	Aminophylline SFK	754315	Inj	10	67.5	6.75	0	70.88	7.088	0	85.1	8.51	0	91.91	9.191	0	101.1	10.11	0	63.64	6.364	0	66.19	6.619	0	66.19	6.619	0	66.95	6.695	0	71.3	7.13	0	80.71	8.071	0	86.68	8.668	0	86.68	8.668	0	88.53	8.853	0
			Generic 2	Merck A Aminophylline	832731		10	51.46	5.146	0	45.1	4.51	0	45.09	4.509	0	103.21	10.321	0	103.21	10.321	0	27.27	2.727	0	27.27	2.727	0	27.27	2.727	0	28.68	2.868	0	30.55	3.055	0	34.58	3.458	0	37.14	3.714	0	37.14	3.714	0	37.93	3.793	0
42	Miconazole Nitrate	0.02
			Original	Daktarin Janssen	717274004	Crm	30	71.27	2.37567	0	90.18	3.006	0	106.05	3.535	0	116.66	3.88867	0	138.6	4.62	0	129.27	4.309	0	129.27	4.309	0	129.27	4.309	0	135.99	4.533	0	144.83	4.82767	0	163.94	5.46467	0	176.07	5.869	0	176.07	5.869	0	179.84	5.99467	0
			Generic 1	Covarex	877719004	Crm	30							58.04	1.93467	0	63.84	2.128	0	63.84	2.128	0	24.98	0.832667	0	24.98	0.832667	0	24.98	0.832667	0	26.24	0.874667	0	27.95	0.931667	0	31.63	1.05433	0	29.83	0.994333	0	29.83	0.994333	0	30.41	1.01367	0
			Generic 2	Dermazole	700595001	Crm	25													46.08	1.8432	0	43.7	1.748	0	43.7	1.748	0	43.7	1.748	0	45.97	1.8388	0	24.99	0.9996	0	45.97	1.8388	0	49.37	1.9748	0	49.37	1.9748	0	50.43	2.0172	0
43	Erythromycin	250mg	Original	Erythrocin	724114	tab	20	82.89	4.1445	0	89.52	4.476	0	110.29	5.5145	0	110.29	5.5145	0	110.29	5.5145	0	110.29	5.5145	0	110.29	5.5145	0	110.29	5.5145	0	9	0.45	0	9	0.45	0	Discontinued
			Original	Racemin	719683001	Tab	100
			Generic 1	Purmycin	758388020	Cap	500				562.87	1.12574	0	553.74	1.10748	0	609.11	1.21822	0	609.11	1.21822	0	264.44	0.52888	0	264.44	0.52888	0	264.44	0.52888	0	278.19	0.55638	0	296.27	0.59254	0	297.9	0.5958	0	337.33	0.67466	0	337.33	0.67466	0	344.55	0.6891	0
			Generic 2	Xeramel	824682017	Cap	500										547.03	1.09406	0	660.3	1.3206	0	296.4	0.5928	0	195	0.39	0	195	0.39	0	195	0.39	0	195	0.39	0	298.69	0.59738	0	320.79	0.64158	0	320.79	0.64158	0	320.79	0.64158	0
44	Azithromycin	500mg
			Original	Zithromax/Pfizer	832278009	Tab	3	84.25	28.0833	0	92.88	30.96	0	92.88	30.96	0	112.32	37.44	0	119.13	39.71	0	99.87	33.29	0	99.87	33.29	0	99.87	33.29	0	99.87	33.29	0	99.87	33.29	0	113.05	37.6833	0	121.41	40.47	0	121.41	40.47	0	121.41	40.47	0
			Generic 1	Zithrogen	705975001	Tab	3																						74.91	24.97	0	78.81	26.27	0	65.39	21.7967	0	74.03	24.6767	0	79.5	26.5	0	79.5	26.5	0	81.21	27.07	0
			Generic 2	Cipla-Azithromycin	716738001	Tab	3																																								116.52	38.84	0
			Generic 3	Aspen Azithromycin	705100	Tab	3																			74.9	24.9667	0	74.9	24.9667	0	61.4	20.4667	0	65.39	21.7967	0	74.02	24.6733	0	74.02	24.6733	0	74.02	24.6733	0	75.6	25.2	0
45	Cimetidine	200mg
			Original	Lenamet	736252002	Tab	60	96.93	1.6155	0	96.93	1.6155	0	56.9	0.948333	0	63.9	1.065	0	49.71	0.8285	0	15.08	0.251333	0	15.08	0.251333	0	16.59	0.2765	0	17.45	0.290833	0	18.59	0.309833	0	21.04	0.350667	0	22.6	0.376667	0	22.6	0.376667	0	23.08	0.384667	0
			Generic 2	Secadine	797464018	Tab	60							96.49	1.60817	0	56.95	0.949167	0	56.95	0.949167	0	11.03	0.183833	0	14.95	0.249167	0	14.95	0.249167	0	15.73	0.262167	0	15.73	0.262167	0	18.96	0.316	0	20.37	0.3395	0	20.37	0.3395	0	20.81	0.346833	0
			Generic 3	Cimlok	854247009	Tab	60	96.9	1.615	0	96.9	1.615	0	57.01	0.950167	0	57.01	0.950167	0	62.71	1.04517	0	16.02	0.267	0	16.02	0.267	0	15.99	0.2665	0	16.01	0.266833	0	17.05	0.284167	0	17.8	0.296667	0	19.12	0.318667	0	19.12	0.318667	0	19.53	0.3255	0
			Generic 4	Adco-cimetidine	811459004	Tab	60							57.08	0.951333	0	62.54	1.04233	0	49.5	0.825	0	29.02	0.483667	0	29.02	0.483667	0	29.02	0.483667	0	30.53	0.508833	0	32.51	0.541833	0	18.59	0.309833	0	19.97	0.332833	0	19.97	0.332833	0	20.39	0.339833	0
46	Lisinopril	10mg
			Original	Zestril/Astra Zeneca	781703018	Tab	30	87.4	2.91333	0	95.27	3.17567	0	95.27	3.17567	0	105.04	3.50133	0	110.29	3.67633	0	90.42	3.014	0	50	1.66667	0	50	1.66667	0	52.6	1.75333	0	56.02	1.86733	0	63.41	2.11367	0	68.11	2.27033	0	68.11	2.27033	0	69.56	2.31867	0
			Generic 1	Sinopren	700692001	Tab	30													44.44	1.48133	0	27.42	0.914	0	27.42	0.914	0	27.42	0.914	0	28.85	0.961667	0	30.73	1.02433	0	15.5	0.516667	0	16.64	0.554667	0	16.64	0.554667	0	17	0.566667	0
			Generic 2	Adco-Zetomax	862053005	Tab	30				58.06	1.93533	0	63.87	2.129	0	63.87	2.129	0	44.45	1.48167	0	35.08	1.16933	0	35.08	1.16933	0	35.08	1.16933	0	36.91	1.23033	0	39.31	1.31033	0	39.4	1.31333	0	42.32	1.41067	0	42.32	1.41067	0	43.23	1.441	0
			Generic 3	Lizro	714678001	Tab	30																																		42.3	1.41	0	42.3	1.41	0	43.2	1.44	0
47	Loratadine	10mg
			Original	Clarityne/Schering Plough	785113002	Tab	30	160.44	5.348	0	160.44	5.348	0	184.51	6.15033	0	184.51	6.15033	0	184.51	6.15033	0	146.01	4.867	0	146.01	4.867	0	146.01	4.867	0	153.31	5.11033	0	163.28	5.44267	0	78.75	2.625	0	78.75	2.625	0	78.75	2.625	0	80.44	2.68133	0
			Generic 1	Lorano	702518003	Tab	10													30.13	3.013	0	13.23	1.323	0	13.23	1.323	0	13.23	1.323	0	13.92	1.392	0	14.82	1.482	0	16.78	1.678	0	11.44	1.144	0	11.44	1.144	0	11.68	1.168	0
			Generic 2	Laura	700092001	Tab	10																8.77	0.877	0	8.77	0.877	0	8.77	0.877	0	9.23	0.923	0	9.83	0.983	0	11.13	1.113	0	11.95	1.195	0	11.95	1.195	0	12.21	1.221	0
			Generic 3	Clarinese	702159003	Tab	10													24.8	2.48	0	13.68	1.368	0	13.68	1.368	0	13.68	1.368	0	14.39	1.439	0	15.32	1.532	0	11.15	1.115	0	11.07	1.107	0	11.97	1.197	0	12.23	1.223	0
48	Ceftazidime Injection	1g/vial
			Original	Fortum	727156004	Inj	1	102.96	102.96	0	102.96	102.96	0	123.54	123.54	0	123.54	123.54	0	145.78	145.78	0	117.95	117.95	0	117.95	117.95	0	117.95	117.95	0	117.95	117.95	0	125.61	125.61	0	142.19	142.19	0	142.19	142.19	0	142.19	142.19	0	142.19	142.19	0
			Generic 1	Orzid	711032	Inj	1																												85	85	0	96.22	96.22	0	96.22	96.22	0	96.22	96.22	0	96.22	96.22	0
			Generic 2	Keftaz	710422	Inj	1																												82.56	82.56	0	82.56	82.56	0	85.13	85.13	0	85.13	85.13	0	86.64	86.64	0
			Generic 3	Taziject	705570001	Inj	1																						84.25	84.25	0	88.63	88.63	0	94.39	94.39	0	106.85	106.85	0	76.5	76.5	0	76.5	76.5	0	60.36	60.36	0
49	Isosorbide Mononitrate	20mg
			Original	Elantan	793418	Tab	60	56.67	0.9445	0	56.36	0.939333	0	67.03	1.11717	0	87.12	1.452	0	94.1	1.56833	0	75.16	1.25267	0	75.16	1.25267	0	75.16	1.25267	0	79.07	1.31783	0	84.21	1.4035	0	95.32	1.58867	0	102.38	1.70633	0	102.38	1.70633	0	102.38	1.70633	0
	Original??		Generic 1	Ismo	734055005	tab	60	76.76	1.27933	0	80.6	1.34333	0	118.01	1.96683	0	147.2	2.45333	0	147.2	2.45333	0	120.9	2.015	0	120.9	2.015	0	120.9	2.015	0	127.19	2.11983	0	135.45	2.2575	0	153.33	2.5555	0	153.33	2.5555	0	164.68	2.74467	0	164.68	2.74467	0
50	Thyroxine	50mcg
			Original	Eltroxin	722944004	Tab	100	33.62	0.3362	0	35.98	0.3598	0	39.58	0.3958	0	45.74	0.4574	0	48.03	0.4803	0	50.37	0.5037	0	50.37	0.5037	0	50.37	0.5037	0	52.99	0.5299	0	56.44	0.5644	0	63.89	0.6389	0	68.62	0.6862	0	68.62	0.6862	0	70.09	0.7009	0
	Levothyroxin		Generic 1	Euthyrox	713168002	Tab	30																																								17.35	0.578333	0
	Levothyroxine		Generic 2	Synthroid	716574	Tab	90																																								52.38	0.582	0
[truncated: 6 more columns]
